# Supplementary material for: Regulatory Mechanism of Nicotine Degradation in Pseudomonas putida
Source: mBio. 2019 Jun 4;10(3):e00602-19. doi: 10.1128/mBio.00602-19 (PMC6550519; doi:10.1128/mBio.00602-19)
Supplement: TABLE S2 [file mBio.00602-19-st002.xlsx]

## Sheet: Sheet1
Number	Mutant	Sequence
1-1	R-m1	CACTAATTATACCGTCGTACATATACTAAA
1-2	R-m2	CACTAATTATACCGTCGTACATATCATAAA
1-3	R-m3	CACTAATTATACCGTCGTACATAGAATAAA
1-4	R-m4	CACTAATTATACCGTCGTACATCTAATAAA
1-5	R-m5	CACTAATTATACCGTCGTACAGATAATAAA
1-6	R-m6	CACTAATTATACCGTCGTACCTATAATAAA
1-7	R-m7	CACTAATTATACCGTCGTAAATATAATAAA
2-1	R-m12	CACTAATTATACCGTCGTACATATCCTAAA
2-2	R-m67	CACTAATTATACCGTCGTAACTATAATAAA
2-3	R-m45	CACTAATTATACCGTCGTACAGCTAATAAA
2-4	R-m34	CACTAATTATACCGTCGTACATCGAATAAA
2-5	R-m23	CACTAATTATACCGTCGTACATAGCATAAA
