# Supplementary material for: Regulatory Mechanism of Nicotine Degradation in Pseudomonas putida
Source: mBio. 2019 Jun 4;10(3):e00602-19. doi: 10.1128/mBio.00602-19 (PMC6550519; doi:10.1128/mBio.00602-19)
Supplement: TABLE S1 [file mBio.00602-19-st001.xlsx]

## Sheet: Sheet1
Primer	Primer sequences
Region I-F	CGAATGGGGTAAATACGGCT
Region I-R	TGGGCTAAATCTCCTGCAATGC
Region II-F	GTAGGGCTGAAATCACTAATCTGG
Region II-R	CAGTGTAGTTGTAACAGTCA
Region III-F	CTAAGGGTATTGATTTGCGG
Region III-R	GGCAATCTGACTTGTAATCAAACCC
Spm GSP1-376	CAGGCTCACCCACAAAAC
Spm GSP2-337	CTGGACACTCGCTGTGCTGA
Spm GSP3-241	CCCCCTCGGGCTTACCAATC
Pspm-EcoRI	ACAAGAATTCGGTGTTCGCTAGGGTGGTTGA
Pspm-PstI	ACAACTGCAGCTCATTGGGGCATCCAAGCCT
Phsp- EcoR I –F	ACAAGAATTCCCGCTCCATCTTTCGGTCAA
eGFP- Pst I -R	ACAACTGCAGTTACTTGTACAGCTCGTCCA
