# Supplementary material for: Regulatory Mechanism of Nicotine Degradation in Pseudomonas putida
Source: mBio. 2019 Jun 4;10(3):e00602-19. doi: 10.1128/mBio.00602-19 (PMC6550519; doi:10.1128/mBio.00602-19)
Supplement: TABLE S3 [file mBio.00602-19-st003.xlsx]

## Sheet: Sheet1
Mutant	KD (nM)	Combining capacity
Wild type	180 ± 20	++
1–3	1800 ± 600	+
1–4	570 ± 130	+
2–1	140 ± 20	++
2–4	No interaction	-
2–5	No interaction	-
